# Supplementary material for: Investigation of the Binding of the Macrolide Antibiotic Telithromycin to Human Serum Albumin by NMR Spectroscopy
Source: Int J Mol Sci. 2025 Dec 13;26(24):12005. doi: 10.3390/ijms262412005 (PMC12733357; doi:10.3390/ijms262412005)
Supplement: Supplementary file 1 [file ijms-26-12005-s001.zip]

Archive with 1 entries (1 files):
- ijms-4001646-supplementary.pdf
